# Supplementary material for: Single‐Cell Sequencing Redefines Immune Heterogeneity and Communication Networks in ARDS: Toward Precision Therapeutics
Source: Int J Genomics. 2025 Oct 21;2025:9902676. doi: 10.1155/ijog/9902676 (PMC12538650; doi:10.1155/ijog/9902676)
Supplement: Supplementary file 1 — Supporting Information Additional supporting information can be found online in the Supporting Information section. Table S1. [file IJOG-2025-9902676-s001.xlsx]

## Sheet: S1
Author	Title	Journal	PMID	DOI	Year	Organ/tissue/cell	Protocol	Comparison	Finding
F. Wang, et al.	Integrating bulk and single-cell sequencing reveals the phenotype-associated cell subpopulations in sepsis-induced acute lung injury	Front Immunol	36405762	10.3389/fimmu.2022.981784	2022	lung (mouse)	10x scRNA-seq (3′) + bulk RNA-seq	N/A	Identified phenotype-associated immune & stromal subpopulations linked to sepsis-induced ALI by integrating bulk + scRNA-seq and Scissors analysis.
Y. Jiang, et al.	Single-cell RNA sequencing identifies an early monocyte gene signature in ARDS	JCI Insight	32554932	10.1172/jci.insight.135678	2020	PBMC (human)	10x scRNA-seq (3′)	early ARDS vs healthy	Defined an early monocyte transcriptional signature that differentiates patients who develop ARDS from those who do not.
A. J. Paris, et al.	STAT3–BDNF–TrkB signalling promotes alveolar epithelial regeneration after lung injury	Nat Cell Biol	32989251	10.1038/s41556-020-0569-x	2020	lung (mouse)	10x scRNA-seq (3′)	injured vs regenerating	STAT3–BDNF–TrkB axis promotes AT2-mediated alveolar epithelial regeneration; TrkB agonist improves repair.
K. Wang, et al.	Locally organised and activated Fth1hi neutrophils aggravate inflammation of acute lung injury in an IL-10–dependent manner	Nat Commun	36513690	10.1038/s41467-022-35492-y	2022	BAL, lung (mouse); blood	10x scRNA-seq (3′)	inflamed vs control	Identified two heterogeneous neutrophil populations; Fth1^hi neutrophils are retained and aggravate ALI under IL-10 regulation.
S. F. Zi, et al.	Endothelial Cell–Derived Extracellular Vesicles Promote Aberrant Neutrophil Trafficking and Subsequent Remote Lung Injury	Adv Sci	39119837	10.1002/advs.202400647	2024	lung (mouse); serum EV miRNA (human)	NR	EV-treated vs control	Endothelial cell-derived EVs change neutrophil trafficking causing remote lung injury after systemic insult.
G. Wang, et al.	Macrophage biomimetic nanoparticle-targeted functional extracellular vesicle micro-RNAs revealed via multiomics analysis alleviate sepsis-induced acute lung injury	J Nanobiotechnol	38910259	10.1186/s12951-024-02597-z	2024	lung; extracellular vesicles	NR	nanoparticle treatment vs sepsis	Identified functional EV-miRNAs via multi-omics; macrophage-biomimetic nanoparticles delivering EV-miRNAs alleviate sepsis-induced ALI.
T. Flerlage, et al.	Single cell transcriptomics identifies distinct profiles in pediatric acute respiratory distress syndrome	Nat Commun	37391405	10.1038/s41467-023-39593-0	2023	airway/lung (pediatric; TA/BAL NR)	10x scRNA-seq (3′)	pediatric ARDS vs healthy	Revealed distinct immune and epithelial transcriptional profiles in pediatric ARDS (tracheal aspirates); longitudinal dynamics identified.
T. K. Niethamer, et al.	Defining the role of pulmonary endothelial cell heterogeneity in the response to acute lung injury	Elife	32091393	10.7554/eLife.53072	2020	lung endothelium	10x scRNA-seq (3′)	injured vs control	Mapped pulmonary endothelial heterogeneity and identified EC subsets required for microvascular regeneration after ALI.
R. Yang, et al.	Lung single-cell RNA profiling reveals response of pulmonary capillary to sepsis-induced acute lung injury	Front Immunol	38348045	10.3389/fimmu.2024.1308915	2024	lung capillary endothelium	10x scRNA-seq (3′) (reanalysis)	ALI vs control	Mapped capillary EC transcriptional responses to sepsis-induced ALI and defined signaling/trajectory changes.
C. Zhang, et al.	Single-cell analysis reveals the immune heterogeneity and interactions in lungs undergoing hepatic ischemia–reperfusion	Int Immunopharmacol	37844464	10.1016/j.intimp.2023.111043	2023	lung (immune and stromal)	10x scRNA-seq (3′)	injured vs control	Characterized lung immune heterogeneity and cell–cell interactions after hepatic ischemia–reperfusion; suggested targets to prevent remote ALI.
B. Feng, et al.	Mesenchymal stem cells shift the pro-inflammatory phenotype of neutrophils to ameliorate acute lung injury	Stem Cell Res Ther	37553691	10.1186/s13287-023-03438-w	2023	lung; neutrophils	scRNA-seq (platform NR)	LPS vs control	MSCs reprogram neutrophils toward less inflammatory phenotypes (e.g., up CD24), improving ALI outcomes.
T. Schmit, et al.	Interferon (IFN)-γ promotes monocyte-mediated lung injury during influenza infection	Cell Rep	35235782	10.1016/j.celrep.2022.110456	2022	lung; monocytes/macrophages	scRNA-seq (platform NR)	influenza vs control	Identified an IFN-γ regulated CCR2+ monocyte subset that drives lung damage during influenza infection.
F. Z. Khamissi, et al.	Identification of kidney injury–released circulating osteopontin as causal agent of respiratory failure	Sci Adv	35213222	10.1126/sciadv.abm5900	2022	kidney and lung	single-cell RNA-seq (kidney & lung)	AKI vs control	Demonstrated kidney-released circulating osteopontin (OPN) causes AKI-driven respiratory failure via lung endothelial leakage and inflammation; OPN inhibition prevented AKI-ALI.
Z. Li, et al.	Extracellular vesicle–packaged GBP2 from macrophages aggravates sepsis-induced acute lung injury	Redox Biol	40156957	10.1016/j.redox.2025.103614	2025	lung; macrophage EVs	NR	EV–GBP2+ vs control	Macrophage-derived EVs carrying GBP2 induce endothelial ferroptosis and barrier disruption, worsening sepsis-ALI.
L. Liang, et al.	Inhibition of YAP1 activity ameliorates acute lung injury through promotion of M2 macrophage polarization	MedComm	37287755	10.1002/mco2.293	2023	lung; macrophages	NR	LPS vs control	YAP1 inhibition (e.g., verteporfin) promoted M2 macrophage polarization and ameliorated LPS-induced ALI.
